# Supplementary material for: A Comprehensive Transcriptional Signature in Pancreatic Ductal Adenocarcinoma Reveals New Insights into the Immune and Desmoplastic Microenvironments
Source: Cancers (Basel). 2023 May 24;15(11):2887. doi: 10.3390/cancers15112887 (PMC10252129; doi:10.3390/cancers15112887)
Supplement: Supplementary file 1 [file cancers-15-02887-s001.zip]

Archive with 2 entries (1 files):
- cancers-2362356-supplementary/
- cancers-2362356-supplementary/cancers-2362356-supplementary.xlsx
