# Supplementary material for: A Comprehensive Transcriptional Signature in Pancreatic Ductal Adenocarcinoma Reveals New Insights into the Immune and Desmoplastic Microenvironments
Source: Cancers (Basel). 2023 May 24;15(11):2887. doi: 10.3390/cancers15112887 (PMC10252129; doi:10.3390/cancers15112887)
Supplement: Supplementary file 1 [file cancers-15-02887-s001.zip › cancers-2362356-supplementary/cancers-2362356-supplementary.xlsx]

## Sheet: Summary
Genes in the intersection of our immune signature and the list of significant genes of each subtype vs. normal.
Genes highlighted in green are common to all subtypes, genes highlighted in yellow are common to 2 or 3 subtypes.
Genes in red and blue are also significant in the comparison of each subtype vs. rest, being red genes UP in this comparison, and blue genes DOWN.
	Table S1. Bailey-SummaryIntersection-ImmuneSign
	Table S2. Bailey-SummaryIntersection-ECMsign
	Table S3. Bailey-SquamousvOtherTypes
	Table S4. Bailey-SquamousvNormal
	Table S5. Bailey-ADEXvNormal
	Table S6. Bailey-ImmunogenicvNormal
	Table S7. Bailey-ProgenitorvNormal
	Table S8. Moffit-Basal-like
	Table S9. Moffit-Classical

## Sheet: Table S1. Bailey-SummaryInterse
Genes in the intersection of our immune signature and the list of significant genes of each subtype vs. normal. Genes highlighted in green are common to all subtypes, genes highlighted in yellow are common to 2 or 3 subtypes. Genes in red and blue are also significant in the comparison of each subtype vs. rest, being red genes UP in this comparison, and blue genes DOWN.
	ADEX	Immunogenic	Progenitor	Squamous
Overexpressed in all subtypes	IL22RA1, SLFN13	IL22RA1, SLFN13	IL22RA1, SLFN13	IL22RA1, SLFN13
Overexpressed in some subtypes		IRF9	IRF9	IRF9, IL1R2, IFI35
Underexpressed in all subtypes	S100A6, S100A2, HCP5, S100A16, CD58, IFI27, IL18, S100P, IL1RAP, IFI16, IL1RN, IFI44L, IFITM10	S100A6, S100A2, HCP5, S100A16, CD58, IFI27, IL18, S100P, IL1RAP, IFI16, IL1RN, IFI44L, IFITM10	S100A6, S100A2, HCP5, S100A16, CD58, IFI27, IL18, S100P, IL1RAP, IFI16, IL1RN, IFI44L, IFITM10	S100A6, S100A2, HCP5, S100A16, CD58, IFI27, IL18, S100P, IL1RAP, IFI16, IL1RN, IFI44L, IFITM10
Underexpressed in some subtypes	CXCL9			CXCL9

## Sheet:  Table S2. Bailey-SummaryInters
Genes in the intersection of our ECM signature and the list of significant genes of each subtype vs. normal. Genes highlighted in green are common to all subtypes, genes highlighted in yellow are common to 2 or 3 subtypes.
	ADEX	Immunogenic	Progenitor	Squamous
Overexpressed in all subtypes
Overexpressed in some subtypes	GJB2	GJB2	GJB2
Underexpressed in all subtypes	SFN, LAMB3, TSPAN1, FN1, GPRC5A	SFN, LAMB3, TSPAN1, FN1, GPRC5A	SFN, LAMB3, TSPAN1, FN1, GPRC5A	SFN, LAMB3, TSPAN1, FN1, GPRC5A
Underexpressed in some subtypes		CEACAM6	CEACAM6	CEACAM6

## Sheet: Table S3. Bailey-SquamousvOther
	Immune signature	ECM signature
Overexpressed	CD58, IL18, IL1R2, S100P
Underexpressed	S100A2, ILRAP

## Sheet: Table S4. Bailey-SquamousvNorma
	Immune signature	ECM signature
Overexpressed	IL22RA1, SLFN13, IL1R2, IFI35, IRF9	GJB2
Underexpressed	S100A6, S100A2, CD58, S100A16, HCP5, IFI27, IL1RAP, IL18, IFI44L, IFI16, IFITM10, IL1RN, S100P, CXCL9	SFN, TSPAN1, LAMB3, FN1, GPRC5A, CEACAM6

## Sheet: Table S5. Bailey-ADEXvNormal
	Immune signature	ECM signature
Overexpressed	IL22RA1, SLFN13	GJB2
Underexpressed	S100A6, S100A2, HCP5, S100A16, IFI27, CD58, IL18, IFI16, IL1RN, IL1RAP, S100P, IFITM10, IFI44L, CXCL9	SFN, LAMB3, TSPAN1, FN1, GPRC5A

## Sheet: Table S6. Bailey-ImmunogenicvNo
	Immune signature	ECM signature
Overexpressed	SLFN13, IL22RA1, IRF9	GJB2
Underexpressed	S100A6, HCP5, S100A2, S100A16, CD58, IFI27, IL18, S100P, IFI16, IL1RN, IL1RAP, IFITM10, IFI44L	SFN, LAMB3, TSPAN1, FN1, GPRC5A, CEACAM6

## Sheet: Table S7. Bailey-ProgenitorvNor
	Immune signature	ECM signature
Overexpressed	SLFN13, IL22RA1, IRF9	GJB2
Underexpressed	S100A6, S100A2, HCP5, S100A16, IFI27, IL18, CD58, S100P, IL1RAP, IL1RN, IFI16, IFI44L, IFITM10	SFN, LAMB3, TSPAN1, FN1, GPRC5A, CEACAM6

## Sheet: Table S8. Moffit-Basal-like
	Immune signature	ECM signature
Overexpressed	S100A2
Underexpressed

## Sheet: Table S9. Moffit-Classical
	Immune signature	ECM signature
Overexpressed		CEACAM6
Underexpressed
